# Supplementary material for: Fluoride intake during pregnancy: calculation of realistic exposure scenarios for individual risk assessment
Source: Arch Toxicol. 2025 Aug 31;99(12):4931–40. doi: 10.1007/s00204-025-04143-8 (PMC12534287; doi:10.1007/s00204-025-04143-8)
Supplement: Supplementary file 1 — Supplementary file1 (XLSX 29 KB) [file 204_2025_4143_MOESM1_ESM.xlsx]

## Sheet: Calculator
	Select value	Fluoride from source in mg		Explanations
Water intake L/d	1	0.231
Salt intake per day	medium			low = 6.4 g medium = 8.9 g high = 11.8 g
Discretionary salt intake in % of total salt intake	5
Fluorinated salt intake in % of discretionary salt intake	50	0.068975
Black or green tea intake in cups	4	1.878		0.5 = 75 mL 1 = 150 mL ... 8 = 1200 mL
Herbal tea intake in cups	0.5	0.0042
Fluoridated toothpaste	no	0		use of toothpaste containing 1500 F mg/kg twice daily (select "yes"); when using toothpaste with lower fluoride contents or using fluoridated toothpaste once daily, select "once"
Food (mean)		1.17
Cumulated fluoride intake in mg/d		3.35217		green = below reference value yellow = at reference value red = above reference value

## Sheet: Tables 2A-C
Table 2A				0.5 cup of black or green tea per day							Table 2B				0.5 cup of black or green tea per day
Salt intake	low		Water intake in L/d	1	1.5	2	1	1.5	2		Salt intake	medium		Water intake in L/d	1	1.5	2	1	1.5	2
		Percent dicretionary salt intake	5	1.98535	2.10085	2.21635	2.03495	2.15045	2.26595				Percent dicretionary salt intake	5	2.00473	2.12023	2.23572	2.0737	2.1892	2.3047
			25	2.18375	2.29925	2.41475	2.43175	2.54725	2.66275					25	2.28063	2.39613	2.51162	2.6255	2.741	2.8565
			50	2.43175	2.54725	2.66275	2.92775	3.04325	3.15875					50	2.6255	2.741	2.8565	3.31525	3.43075	3.54625
			Percent fluorinated salt:	50			100							Percent fluorinated salt:		50			100
				1 cup of black or green tea per day											1 cup of black or green tea per day
			Water intake in L/d	1	1.5	2	1	1.5	2					Water intake in L/d	1	1.5	2	1	1.5	2
		Percent dicretionary salt intake	5	2.2201	2.3356	2.4511	2.2697	2.3852	2.5007				Percent dicretionary salt intake	5	2.23948	2.35498	2.47047	2.30845	2.42395	2.53945
			25	2.4185	2.534	2.6495	2.6665	2.782	2.8975					25	2.51538	2.63088	2.74638	2.86025	2.97575	3.09125
			50	2.6665	2.782	2.8975	3.1625	3.278	3.3935					50	2.86025	2.97575	3.09125	3.55	3.6655	3.781
			Percent fluorinated salt:	50			100							Percent fluorinated salt:	50			100
				2 cups of black or green tea per day											2 cups of black or green tea per day
			Water intake in L/d	1	1.5	2	1	1.5	2					Water intake in L/d	1	1.5	2	1	1.5	2
		Percent dicretionary salt intake	5	2.6896	2.8051	2.9206	2.7392	2.8547	2.9702				Percent dicretionary salt intake	5	2.70898	2.82448	2.93998	2.77795	2.89345	3.00895
			25	2.888	3.0035	3.119	3.136	3.2515	3.367					25	2.98488	3.10038	3.21588	3.32975	3.44525	3.56075
			50	3.136	3.2515	3.367	3.632	3.7475	3.863					50	3.32975	3.44525	3.56075	4.0195	4.135	4.2505
			Percent fluorinated salt:	50			100							Percent fluorinated salt:	50			100
Table 2C				0.5 cup of black or green tea per day
Salt intake	high		Water intake in L/d	1	1.5	2	1	1.5	2
		Percent dicretionary salt intake	5	2.0272	2.1427	2.2582	2.11865	2.23415	2.34965
			25	2.393	2.5085	2.624	2.85025	2.96575	3.08125
			50	2.85025	2.96575	3.08125	3.76475	3.88025	3.99575
			Percent fluorinated salt:	50			100
				1 cup of black or green tea per day
			Water intake in L/d	1	1.5	2	1	1.5	2
		Percent dicretionary salt intake	5	2.26195	2.37745	2.49295	2.3534	2.4689	2.5844
			25	2.62775	2.74325	2.85875	3.085	3.2005	3.316
			50	3.085	3.2005	3.316	3.9995	4.115	4.2305
			Percent fluorinated salt:	50			100
				2 cups of black or green tea per day
			Water intake in L/d	1	1.5	2	1	1.5	2
		Percent dicretionary salt intake	5	2.73145	2.84695	2.96245	2.8229	2.9384	3.0539
			25	3.09725	3.21275	3.32825	3.5545	3.67	3.7855
			50	3.5545	3.67	3.7855	4.469	4.5845	4.7
			Percent fluorinated salt:	50			100

## Sheet: Tables 3A-C and Table 4 
Table 3A			Low salt intake (6.4 g/d)							Table 4			Water intake in L/d
no tea		Water intake in L/d	1	1.5	2	1	1.5	2		no salt			1	1.5	2
	Percent dicretionary salt intake	5	1.7506	1.8661	1.9816	1.8002	1.9157	2.0312			Tea consumption per day	0.5 cup	1.93575	2.05125	2.16675
		25	1.949	2.0645	2.18	2.197	2.3125	2.428				1 cup	2.1705	2.286	2.4015
		50	2.197	2.3125	2.428	2.693	2.8085	2.924				2 cups	2.64	2.7555	2.871
		Percent fluorinated salt:	50			100
Table 3B			Medium salt intake (8.9 g/d)
no tea		Water intake in L/d	1	1.5	2	1	1.5	2
	Percent dicretionary salt intake	5	1.76998	1.88548	2.00097	1.83895	1.95445	2.06995
		25	2.04588	2.16138	2.27687	2.39075	2.50625	2.62175
		50	2.39075	2.50625	2.62175	3.0805	3.196	3.3115
		Percent fluorinated salt:		50			100
Table 3C			High salt intake (11.8 g/d)
no tea		Water intake in L/d	1	1.5	2	1	1.5	2
	Percent dicretionary salt intake	5	1.79245	1.90795	2.02345	1.8839	1.9994	2.1149
		25	2.15825	2.27375	2.38925	2.6155	2.731	2.8465
		50	2.6155	2.731	2.8465	3.53	3.6455	3.761
		Percent fluorinated salt:	50			100

## Sheet: Value Lists
Water intake	Salt intake in g/d	Discretionary salt intake	Flourinated salt intake	Tea cups	cups volume	Fluorinated Toothpaste	Black/ green tea concentratiom	Herbal tea concentration	Salt concentration	Fluoride from salt	Salt amount
1	low	5	0	0	0	yes	3.13	0.056	0.31	0.0496	6.4
1.5	medium	25	50	0.5	0.075	no				0.248	8.9
2	high	50	100	1	0.15	once				0.496	11.8
				2	0.3					0.0992
				3	0.45					0.496
				4	0.6					0.992
				5	0.75					0.068975
				6	0.9					0.344875
				7	1.05					0.68975
				8	1.2					0.13795
										0.68975
										1.3795
										0.09145
										0.45725
										0.9145
										0.1829
										0.9145
										1.829
